# Supplementary material for: Prognostic, Diagnostic, and Clinicopathological Significance of Circular RNAs in Pancreatic Cancer: A Systematic Review and Meta-Analysis
Source: Cancers (Basel). 2022 Dec 14;14(24):6187. doi: 10.3390/cancers14246187 (PMC9777076; doi:10.3390/cancers14246187)
Supplement: Supplementary file 1 [file cancers-14-06187-s001.zip]

Archive with 13 entries (12 files):
- supplementary 11132022/
- supplementary 11132022/Figure S1.tif
- supplementary 11132022/Figure S2.tif
- supplementary 11132022/Figure S3.tif
- supplementary 11132022/Figure S4.tif
- supplementary 11132022/Figure S5.tif
- supplementary 11132022/Figure S6.tif
- supplementary 11132022/Figure S7.tif
- supplementary 11132022/Figure S8.tif
- supplementary 11132022/Figure S9.tif
- supplementary 11132022/Table S1.docx
- supplementary 11132022/Table S2.docx
- supplementary 11132022/Table S3.docx
